# Supplementary material for: Roles of BrlA and AbaA in Mediating Asexual and Insect Pathogenic Lifecycles of Metarhizium robertsii
Source: J Fungi (Basel). 2022 Oct 21;8(10):1110. doi: 10.3390/jof8101110 (PMC9604561; doi:10.3390/jof8101110)
Supplement: Supplementary file 1 [file jof-08-01110-s001.zip]

Archive with 1 entries (1 files):
- jof-1967666-supplementary.pdf
